# Supplementary material for: Global distribution data for cattle, buffaloes, horses, sheep, goats, pigs, chickens and ducks in 2010
Source: Sci Data. 2018 Oct 30;5:180227. doi: 10.1038/sdata.2018.227 (PMC6207061; doi:10.1038/sdata.2018.227)
Supplement: Supplementary file 1 [file sdata2018227-isa1.zip]

Archive with 3 entries (3 files):
- i_Investigation.txt
- s_Gilbert_study.txt
- a_Gilbert_assay.txt
