# Supplementary material for: Global distribution data for cattle, buffaloes, horses, sheep, goats, pigs, chickens and ducks in 2010
Source: Sci Data. 2018 Oct 30;5:180227. doi: 10.1038/sdata.2018.227 (PMC6207061; doi:10.1038/sdata.2018.227)
Supplement: Supplementary file 1 [file sdata2018227-isa1.zip › i_Investigation.txt]

# Investigation File generated for Scientific Data with Investigation File Authoring Tool version 0.1.0 on 03/09/2018 - This metadata file is CC0
ONTOLOGY SOURCE REFERENCE
Term Source Name	NCBITaxon	OMIT	ENVO	ERO	OBI	BTO
Term Source File	http://data.bioontology.org/ontologies/NCBITAXON	http://data.bioontology.org/ontologies/OMIT	http://data.bioontology.org/ontologies/ENVO	http://data.bioontology.org/ontologies/ERO	http://data.bioontology.org/ontologies/OBI	http://data.bioontology.org/ontologies/BTO
Term Source Version	2016AB	OBO 4.0-12122013-2338	2013-08-02	2013-08-02	2014-08-18	unknown
Term Source Description	National Center for Biotechnology Information (NCBI) Organismal Classification	Ontology for MicroRNA Target	Environment Ontology	Eagle-I Research Resource Ontology	Ontology for Biomedical Investigations	BRENDA Tissue and Enzyme Source Ontology
INVESTIGATION
Investigation Identifier
Investigation Title
Investigation Description
Investigation Submission Date
Investigation Public Release Date
INVESTIGATION PUBLICATIONS
Investigation PubMed ID
Investigation Publication DOI
Investigation Publication Author List
Investigation Publication Title
Investigation Publication Status
Investigation Publication Status Term Accession Number
Investigation Publication Status Term Source REF
INVESTIGATION CONTACTS
Investigation Person Last Name
Investigation Person Mid Initials
Investigation Person First Name
Investigation Person Address
Investigation Person Phone
Investigation Person Fax
Investigation Person Email
Investigation Person Affiliation
Investigation Person Roles
Investigation Person Roles Term Accession Number
Investigation Person Roles Term Source REF
STUDY
Study Identifier	10.1038/sdata.2018.227
Study Title	Global distribution data for cattle, buffaloes, horses, sheep, goats, pigs, chickens and ducks in 2010
Study Submission Date	23/02/2018
Study Public Release Date	30/10/2018
Study Description	http://www.nature.com/articles/sdata2018227#abstract
Study File Name	s_Gilbert_study.txt
Comment[Subject Keywords]	//;//;/;//
Comment[Manuscript Licence]	CC BY-4.0
Comment[Experimental Metadata Licence]	CC0
Comment[Supplementary Information File Name]	
Comment[Supplementary Information File Type]	x-zip-compressed
Comment[Supplementary Information File URL]	http://www.nature.com/articles/sdata2018227#supplementary-information
Comment[Data Repository]	Harvard Dataverse;Harvard Dataverse;Harvard Dataverse;Harvard Dataverse;Harvard Dataverse;Harvard Dataverse;Harvard Dataverse;Harvard Dataverse
Comment[Data Record Accession]	doi:10.7910/DVN/GIVQ75;doi:10.7910/DVN/5U8MWI;doi:10.7910/DVN/BLWPZN;doi:10.7910/DVN/OCPH42;doi:10.7910/DVN/7Q52MV;doi:10.7910/DVN/33N0JG;doi:10.7910/DVN/SUFASB;doi:10.7910/DVN/ICHCBH
Comment[Data Record URI]	http://dx.doi.org/10.7910/DVN/GIVQ75;http://dx.doi.org/10.7910/DVN/5U8MWI;http://dx.doi.org/10.7910/DVN/BLWPZN;http://dx.doi.org/10.7910/DVN/OCPH42;http://dx.doi.org/10.7910/DVN/7Q52MV;http://dx.doi.org/10.7910/DVN/33N0JG;http://dx.doi.org/10.7910/DVN/SUFASB;http://dx.doi.org/10.7910/DVN/ICHCBH
STUDY DESIGN DESCRIPTORS
Study Design Type	data integration objective	parallel group design	process-based data analysis objective
Study Design Type Term Accession Number	ERO:0100092	OBI:0500006	ERO:0100084
Study Design Type Term Source REF	ERO	OBI	ERO
STUDY PUBLICATIONS
Study PubMed ID
Study Publication DOI
Study Publication Author List
Study Publication Title
Study Publication Status
Study Publication Status Term Accession Number
Study Publication Status Term Source REF
STUDY FACTORS
Study Factor Name	animal	latitude	longitude
Study Factor Type	animal	geographic location	geographic location
Study Factor Type Term Accession Number	BTO:0000042	GAZ:00000448	GAZ:00000448
Study Factor Type Term Source REF	BTO	OBI	OBI
STUDY ASSAYS
Study Assay Measurement Type	livestock abundance
Study Assay Measurement Type Term Accession Number	""
Study Assay Measurement Type Term Source REF	""
Study Assay Technology Type	digital curation
Study Assay Technology Type Term Accession Number	OBI:0302914
Study Assay Technology Type Term Source REF	OBI
Study Assay Technology Platform	""
Study Assay File Name	a_Gilbert_assay.txt
STUDY PROTOCOLS
Study Protocol Name	Data mining	Sampling and extraction of predictor covariates	Random Forest models and cross-validation	Post-processing
Study Protocol Type	information acquisition	data processing operation	data transformation	data processing operation
Study Protocol Type Term Accession Number	OBI:0600013	ERO:0100287	OBI:0200000	ERO:0100287
Study Protocol Type Term Source REF	OBI	ERO	ERO	ERO
Study Protocol Description				
Study Protocol URI	""	""	""	""
Study Protocol Version				
Study Protocol Parameters Name	""	""	""	""
Study Protocol Parameters Name Term Accession Number	""	""	""	""
Study Protocol Parameters Name Term Source REF	""	""	""	""
Study Protocol Components Name	""	""	""	""
Study Protocol Components Type	""	""	""	""
Study Protocol Components Type Term Accession Number	""	""	""	""
Study Protocol Components Type Term Source REF	""	""	""	""
STUDY CONTACTS
Study Person Last Name	Gilbert	Nicolas	Cinardi	Van Boeckel	Vanwambeke	Wint	Robinson
Study Person First Name	Marius	Gaëlle	Giusepina	Thomas P.	Sophie O.	G. R. William	Timothy P.
Study Person Mid Initials							
Study Person Email	mgilbert@ulb.ac.be	""	""	""	""	""	timothy.robinson@fao.org
Study Person Phone							
Study Person Fax							
Study Person Address							
Study Person Affiliation	Spatial Epidemiology Lab (SpELL), Université Libre de Bruxelles, Brussels, Belgium	Spatial Epidemiology Lab (SpELL), Université Libre de Bruxelles, Brussels, Belgium	Animal Production and Health Division (AGA), Food and Agriculture Organization of the United Nations, Rome, Italy	Institute of Integrative Biology, ETH Zurich, Zurich,  Switzerland	Earth and Life Institute, Université catholique de Louvain, Louvain-la-Neuve, Belgium	Environment Research Group Oxford (ERGO), Department of Zoology, Oxford, United Kingdom	Animal Production and Health Division (AGA), Food and Agriculture Organization of the United Nations, Rome, Italy
Study Person Roles							
Study Person Roles Term Accession Number							
Study Person Roles Term Source REF							
Comment[Study Person ORCID]						0000-0003-0916-0847	
Comment[Funder]							
Comment[FundRef ID]							
Comment[Funder Term Source REF]							
Comment[Grant Identifier]							
