# Supplementary material for: Global distribution data for cattle, buffaloes, horses, sheep, goats, pigs, chickens and ducks in 2010
Source: Sci Data. 2018 Oct 30;5:180227. doi: 10.1038/sdata.2018.227 (PMC6207061; doi:10.1038/sdata.2018.227)
Supplement: Supplementary file 1 [file sdata2018227-isa1.zip › s_Gilbert_study.txt]

Source Name	Characteristics[organism]	Term Source REF	Term Accession Number	Characteristics[geographical location]	Term Source REF	Term Accession Number	Characteristics[environment type]	Term Source REF	Term Accession Number	Protocol REF	Sample Name	Factor Value[animal]	Factor Value[latitude]	Factor Value[longitude]
livestock census statistics from agricultural yearbooks or ministries or statistical bureaux	chicken	NCBITaxon	NCBITaxon:9031	Earth (Planet)	OMIT	OMIT:0018724	anthropogenic habitat	ENVO	ENVO:00002031	Data mining	chicken census statistics	chicken	90 to -90	180 to -180
livestock census statistics from agricultural yearbooks or ministries or statistical bureaux	cattle	NCBITaxon	NCBITaxon:9913	Earth (Planet)	OMIT	OMIT:0018724	anthropogenic habitat	ENVO	ENVO:00002031	Data mining	cattle census statistics	cattle	90 to -90	180 to -180
livestock census statistics from agricultural yearbooks or ministries or statistical bureaux	Bovinae	NCBITaxon	NCBITaxon:27592	Earth (Planet)	OMIT	OMIT:0018724	anthropogenic habitat	ENVO	ENVO:00002031	Data mining	buffalo census statistics	buffalo	90 to -90	180 to -180
livestock census statistics from agricultural yearbooks or ministries or statistical bureaux	Ovis aries	NCBITaxon	NCBITaxon:9940	Earth (Planet)	OMIT	OMIT:0018724	anthropogenic habitat	ENVO	ENVO:00002031	Data mining	sheep census statistics	sheep	90 to -90	180 to -180
livestock census statistics from agricultural yearbooks or ministries or statistical bureaux	Capra aegagrus	NCBITaxon	NCBITaxon:9923	Earth (Planet)	OMIT	OMIT:0018724	anthropogenic habitat	ENVO	ENVO:00002031	Data mining	goat census statistics	goat	90 to -90	180 to -180
livestock census statistics from agricultural yearbooks or ministries or statistical bureaux	Equus	NCBITaxon	NCBITaxon:9789	Earth (Planet)	OMIT	OMIT:0018724	anthropogenic habitat	ENVO	ENVO:00002031	Data mining	horse census statistics	horse	90 to -90	180 to -180
livestock census statistics from agricultural yearbooks or ministries or statistical bureaux	Sus	NCBITaxon	NCBITaxon:9822	Earth (Planet)	OMIT	OMIT:0018724	anthropogenic habitat	ENVO	ENVO:00002031	Data mining	pig census statistics	pig	90 to -90	180 to -180
livestock census statistics from agricultural yearbooks or ministries or statistical bureaux	Anatidae	NCBITaxon	NCBITaxon:8830	Earth (Planet)	OMIT	OMIT:0018724	anthropogenic habitat	ENVO	ENVO:00002031	Data mining	duck census statistics	duck	90 to -90	180 to -180
