# Supplementary material for: Global distribution data for cattle, buffaloes, horses, sheep, goats, pigs, chickens and ducks in 2010
Source: Sci Data. 2018 Oct 30;5:180227. doi: 10.1038/sdata.2018.227 (PMC6207061; doi:10.1038/sdata.2018.227)
Supplement: Supplementary file 1 [file sdata2018227-isa1.zip › a_Gilbert_assay.txt]

Sample Name	Protocol REF	Protocol REF	Protocol REF	Assay Name	Raw Data File	Comment[Data Repository]	Comment[Data Record Accession]	Comment[Data Record URI]	Factor Value[animal]
chicken census statistics	Sampling and extraction of predictor covariates	Random Forest models and cross-validation	Post-processing	chicken metadata report	1_Ch_2010_Metadata.html	Harvard Dataverse	doi:10.7910/DVN/SUFASB	http://dx.doi.org/10.7910/DVN/SUFASB	chicken
chicken census statistics	Sampling and extraction of predictor covariates	Random Forest models and cross-validation	Post-processing	chicken dasymetric product	2_Ch_2010_Da.png	Harvard Dataverse	doi:10.7910/DVN/SUFASB	http://dx.doi.org/10.7910/DVN/SUFASB	chicken
chicken census statistics	Sampling and extraction of predictor covariates	Random Forest models and cross-validation	Post-processing	chicken areal-weighted product	3_Ch_2010_Aw.png	Harvard Dataverse	doi:10.7910/DVN/SUFASB	http://dx.doi.org/10.7910/DVN/SUFASB	chicken
chicken census statistics	Sampling and extraction of predictor covariates	Random Forest models and cross-validation	Post-processing	chicken areal-weighted product prediction status	4_Ch_2010_Ps.png	Harvard Dataverse	doi:10.7910/DVN/SUFASB	http://dx.doi.org/10.7910/DVN/SUFASB	chicken
chicken census statistics	Sampling and extraction of predictor covariates	Random Forest models and cross-validation	Post-processing	chicken dasymetric product GIS	5_Ch_2010_Da.tif	Harvard Dataverse	doi:10.7910/DVN/SUFASB	http://dx.doi.org/10.7910/DVN/SUFASB	chicken
chicken census statistics	Sampling and extraction of predictor covariates	Random Forest models and cross-validation	Post-processing	chicken areal-weighted product GIS	6_Ch_2010_Aw.tif	Harvard Dataverse	doi:10.7910/DVN/SUFASB	http://dx.doi.org/10.7910/DVN/SUFASB	chicken
chicken census statistics	Sampling and extraction of predictor covariates	Random Forest models and cross-validation	Post-processing	chicken areal-weighted prediction status GIS	7_Ch_2010_Ps.tif	Harvard Dataverse	doi:10.7910/DVN/SUFASB	http://dx.doi.org/10.7910/DVN/SUFASB	chicken
chicken census statistics	Sampling and extraction of predictor covariates	Random Forest models and cross-validation	Post-processing	chicken area per pixel GIS	8_Areakm.tif	Harvard Dataverse	doi:10.7910/DVN/SUFASB	http://dx.doi.org/10.7910/DVN/SUFASB	chicken
cattle census statistics	Sampling and extraction of predictor covariates	Random Forest models and cross-validation	Post-processing	cattle metadata report	1_Ct_2010_Metadata.html	Harvard Dataverse	doi:10.7910/DVN/GIVQ75	https://doi.org/10.7910/DVN/GIVQ75	cattle
cattle census statistics	Sampling and extraction of predictor covariates	Random Forest models and cross-validation	Post-processing	cattle dasymetric product	2_Ct_2010_Da.png	Harvard Dataverse	doi:10.7910/DVN/GIVQ75	https://doi.org/10.7910/DVN/GIVQ75	cattle
cattle census statistics	Sampling and extraction of predictor covariates	Random Forest models and cross-validation	Post-processing	cattle areal-weighted product	3_Ct_2010_Aw.png	Harvard Dataverse	doi:10.7910/DVN/GIVQ75	https://doi.org/10.7910/DVN/GIVQ75	cattle
cattle census statistics	Sampling and extraction of predictor covariates	Random Forest models and cross-validation	Post-processing	cattle areal-weighted product prediction status	4_Ct_2010_Ps.png	Harvard Dataverse	doi:10.7910/DVN/GIVQ75	https://doi.org/10.7910/DVN/GIVQ75	cattle
cattle census statistics	Sampling and extraction of predictor covariates	Random Forest models and cross-validation	Post-processing	cattle dasymetric product GIS	5_Ct_2010_Da.tif	Harvard Dataverse	doi:10.7910/DVN/GIVQ75	https://doi.org/10.7910/DVN/GIVQ75	cattle
cattle census statistics	Sampling and extraction of predictor covariates	Random Forest models and cross-validation	Post-processing	cattle areal-weighted product GIS	6_Ct_2010_Aw.tif	Harvard Dataverse	doi:10.7910/DVN/GIVQ75	https://doi.org/10.7910/DVN/GIVQ75	cattle
cattle census statistics	Sampling and extraction of predictor covariates	Random Forest models and cross-validation	Post-processing	cattle areal-weighted prediction status GIS	7_Ct_2010_Ps.tif	Harvard Dataverse	doi:10.7910/DVN/GIVQ75	https://doi.org/10.7910/DVN/GIVQ75	cattle
cattle census statistics	Sampling and extraction of predictor covariates	Random Forest models and cross-validation	Post-processing	cattle area per pixel GIS	8_Areakm.tif	Harvard Dataverse	doi:10.7910/DVN/GIVQ75	https://doi.org/10.7910/DVN/GIVQ75	cattle
buffalo census statistics	Sampling and extraction of predictor covariates	Random Forest models and cross-validation	Post-processing	buffalo metadata report	1_Bf_2010_Metadata.html	Harvard Dataverse	doi:10.7910/DVN/5U8MWI	http://dx.doi.org/10.7910/DVN/5U8MWI	buffalo
buffalo census statistics	Sampling and extraction of predictor covariates	Random Forest models and cross-validation	Post-processing	buffalo dasymetric product	2_Bf_2010_Da.png	Harvard Dataverse	doi:10.7910/DVN/5U8MWI	http://dx.doi.org/10.7910/DVN/5U8MWI	buffalo
buffalo census statistics	Sampling and extraction of predictor covariates	Random Forest models and cross-validation	Post-processing	buffalo areal-weighted product	3_Bf_2010_Aw.png	Harvard Dataverse	doi:10.7910/DVN/5U8MWI	http://dx.doi.org/10.7910/DVN/5U8MWI	buffalo
buffalo census statistics	Sampling and extraction of predictor covariates	Random Forest models and cross-validation	Post-processing	buffalo areal-weighted product prediction status	4_Bf_2010_Ps.png	Harvard Dataverse	doi:10.7910/DVN/5U8MWI	http://dx.doi.org/10.7910/DVN/5U8MWI	buffalo
buffalo census statistics	Sampling and extraction of predictor covariates	Random Forest models and cross-validation	Post-processing	buffalo dasymetric product GIS	5_Bf_2010_Da.tif	Harvard Dataverse	doi:10.7910/DVN/5U8MWI	http://dx.doi.org/10.7910/DVN/5U8MWI	buffalo
buffalo census statistics	Sampling and extraction of predictor covariates	Random Forest models and cross-validation	Post-processing	buffalo areal-weighted product GIS	6_Bf_2010_Aw.tif	Harvard Dataverse	doi:10.7910/DVN/5U8MWI	http://dx.doi.org/10.7910/DVN/5U8MWI	buffalo
buffalo census statistics	Sampling and extraction of predictor covariates	Random Forest models and cross-validation	Post-processing	buffalo areal-weighted prediction status GIS	7_Bf_2010_Ps.tif	Harvard Dataverse	doi:10.7910/DVN/5U8MWI	http://dx.doi.org/10.7910/DVN/5U8MWI	buffalo
buffalo census statistics	Sampling and extraction of predictor covariates	Random Forest models and cross-validation	Post-processing	buffalo area per pixel GIS	8_Areakm.tif	Harvard Dataverse	doi:10.7910/DVN/5U8MWI	http://dx.doi.org/10.7910/DVN/5U8MWI	buffalo
sheep census statistics	Sampling and extraction of predictor covariates	Random Forest models and cross-validation	Post-processing	sheep metadata report	1_Sh_2010_Metadata.html	Harvard Dataverse	doi:10.7910/DVN/BLWPZN	http://dx.doi.org/10.7910/DVN/BLWPZN	sheep
sheep census statistics	Sampling and extraction of predictor covariates	Random Forest models and cross-validation	Post-processing	sheep dasymetric product	2_Sh_2010_Da.png	Harvard Dataverse	doi:10.7910/DVN/BLWPZN	http://dx.doi.org/10.7910/DVN/BLWPZN	sheep
sheep census statistics	Sampling and extraction of predictor covariates	Random Forest models and cross-validation	Post-processing	sheep areal-weighted product	3_Sh_2010_Aw.png	Harvard Dataverse	doi:10.7910/DVN/BLWPZN	http://dx.doi.org/10.7910/DVN/BLWPZN	sheep
sheep census statistics	Sampling and extraction of predictor covariates	Random Forest models and cross-validation	Post-processing	sheep areal-weighted product prediction status	4_Sh_2010_Ps.png	Harvard Dataverse	doi:10.7910/DVN/BLWPZN	http://dx.doi.org/10.7910/DVN/BLWPZN	sheep
sheep census statistics	Sampling and extraction of predictor covariates	Random Forest models and cross-validation	Post-processing	sheep dasymetric product GIS	5_Sh_2010_Da.tif	Harvard Dataverse	doi:10.7910/DVN/BLWPZN	http://dx.doi.org/10.7910/DVN/BLWPZN	sheep
sheep census statistics	Sampling and extraction of predictor covariates	Random Forest models and cross-validation	Post-processing	sheep areal-weighted product GIS	6_Sh_2010_Aw.tif	Harvard Dataverse	doi:10.7910/DVN/BLWPZN	http://dx.doi.org/10.7910/DVN/BLWPZN	sheep
sheep census statistics	Sampling and extraction of predictor covariates	Random Forest models and cross-validation	Post-processing	sheep areal-weighted prediction status GIS	7_Sh_2010_Ps.tif	Harvard Dataverse	doi:10.7910/DVN/BLWPZN	http://dx.doi.org/10.7910/DVN/BLWPZN	sheep
sheep census statistics	Sampling and extraction of predictor covariates	Random Forest models and cross-validation	Post-processing	sheep area per pixel GIS	8_Areakm.tif	Harvard Dataverse	doi:10.7910/DVN/BLWPZN	http://dx.doi.org/10.7910/DVN/BLWPZN	sheep
goat census statistics	Sampling and extraction of predictor covariates	Random Forest models and cross-validation	Post-processing	goat metadata report	1_Gt_2010_Metadata.html	Harvard Dataverse	doi:10.7910/DVN/OCPH42	http://dx.doi.org/10.7910/DVN/OCPH42	goat
goat census statistics	Sampling and extraction of predictor covariates	Random Forest models and cross-validation	Post-processing	goat dasymetric product	2_Gt_2010_Da.png	Harvard Dataverse	doi:10.7910/DVN/OCPH42	http://dx.doi.org/10.7910/DVN/OCPH42	goat
goat census statistics	Sampling and extraction of predictor covariates	Random Forest models and cross-validation	Post-processing	goat areal-weighted product	3_Gt_2010_Aw.png	Harvard Dataverse	doi:10.7910/DVN/OCPH42	http://dx.doi.org/10.7910/DVN/OCPH42	goat
goat census statistics	Sampling and extraction of predictor covariates	Random Forest models and cross-validation	Post-processing	goat areal-weighted product prediction status	4_Gt_2010_Ps.png	Harvard Dataverse	doi:10.7910/DVN/OCPH42	http://dx.doi.org/10.7910/DVN/OCPH42	goat
goat census statistics	Sampling and extraction of predictor covariates	Random Forest models and cross-validation	Post-processing	goat dasymetric product GIS	5_Gt_2010_Da.tif	Harvard Dataverse	doi:10.7910/DVN/OCPH42	http://dx.doi.org/10.7910/DVN/OCPH42	goat
goat census statistics	Sampling and extraction of predictor covariates	Random Forest models and cross-validation	Post-processing	goat areal-weighted product GIS	6_Gt_2010_Aw.tif	Harvard Dataverse	doi:10.7910/DVN/OCPH42	http://dx.doi.org/10.7910/DVN/OCPH42	goat
goat census statistics	Sampling and extraction of predictor covariates	Random Forest models and cross-validation	Post-processing	goat areal-weighted prediction status GIS	7_Gt_2010_Ps.tif	Harvard Dataverse	doi:10.7910/DVN/OCPH42	http://dx.doi.org/10.7910/DVN/OCPH42	goat
goat census statistics	Sampling and extraction of predictor covariates	Random Forest models and cross-validation	Post-processing	goat area per pixel GIS	8_Areakm.tif	Harvard Dataverse	doi:10.7910/DVN/OCPH42	http://dx.doi.org/10.7910/DVN/OCPH42	goat
horse census statistics	Sampling and extraction of predictor covariates	Random Forest models and cross-validation	Post-processing	horse metadata report	1_Ho_2010_Metadata.html	Harvard Dataverse	doi:10.7910/DVN/7Q52MV	http://dx.doi.org/10.7910/DVN/7Q52MV	horse
horse census statistics	Sampling and extraction of predictor covariates	Random Forest models and cross-validation	Post-processing	horse dasymetric product	2_Ho_2010_Da.png	Harvard Dataverse	doi:10.7910/DVN/7Q52MV	http://dx.doi.org/10.7910/DVN/7Q52MV	horse
horse census statistics	Sampling and extraction of predictor covariates	Random Forest models and cross-validation	Post-processing	horse areal-weighted product	3_Ho_2010_Aw.png	Harvard Dataverse	doi:10.7910/DVN/7Q52MV	http://dx.doi.org/10.7910/DVN/7Q52MV	horse
horse census statistics	Sampling and extraction of predictor covariates	Random Forest models and cross-validation	Post-processing	horse areal-weighted product prediction status	4_Ho_2010_Ps.png	Harvard Dataverse	doi:10.7910/DVN/7Q52MV	http://dx.doi.org/10.7910/DVN/7Q52MV	horse
horse census statistics	Sampling and extraction of predictor covariates	Random Forest models and cross-validation	Post-processing	horse dasymetric product GIS	5_Ho_2010_Da.tif	Harvard Dataverse	doi:10.7910/DVN/7Q52MV	http://dx.doi.org/10.7910/DVN/7Q52MV	horse
horse census statistics	Sampling and extraction of predictor covariates	Random Forest models and cross-validation	Post-processing	horse areal-weighted product GIS	6_Ho_2010_Aw.tif	Harvard Dataverse	doi:10.7910/DVN/7Q52MV	http://dx.doi.org/10.7910/DVN/7Q52MV	horse
horse census statistics	Sampling and extraction of predictor covariates	Random Forest models and cross-validation	Post-processing	horse areal-weighted prediction status GIS	7_Ho_2010_Ps.tif	Harvard Dataverse	doi:10.7910/DVN/7Q52MV	http://dx.doi.org/10.7910/DVN/7Q52MV	horse
horse census statistics	Sampling and extraction of predictor covariates	Random Forest models and cross-validation	Post-processing	horse area per pixel GIS	8_Areakm.tif	Harvard Dataverse	doi:10.7910/DVN/7Q52MV	http://dx.doi.org/10.7910/DVN/7Q52MV	horse
pig census statistics	Sampling and extraction of predictor covariates	Random Forest models and cross-validation	Post-processing	pig metadata report	1_Pg_2010_Metadata.html	Harvard Dataverse	doi:10.7910/DVN/33N0JG	http://dx.doi.org/10.7910/DVN/33N0JG	pig
pig census statistics	Sampling and extraction of predictor covariates	Random Forest models and cross-validation	Post-processing	pig dasymetric product	2_Pg_2010_Da.png	Harvard Dataverse	doi:10.7910/DVN/33N0JG	http://dx.doi.org/10.7910/DVN/33N0JG	pig
pig census statistics	Sampling and extraction of predictor covariates	Random Forest models and cross-validation	Post-processing	pig areal-weighted product	3_Pg_2010_Aw.png	Harvard Dataverse	doi:10.7910/DVN/33N0JG	http://dx.doi.org/10.7910/DVN/33N0JG	pig
pig census statistics	Sampling and extraction of predictor covariates	Random Forest models and cross-validation	Post-processing	pig areal-weighted product prediction status	4_Pg_2010_Ps.png	Harvard Dataverse	doi:10.7910/DVN/33N0JG	http://dx.doi.org/10.7910/DVN/33N0JG	pig
pig census statistics	Sampling and extraction of predictor covariates	Random Forest models and cross-validation	Post-processing	pig dasymetric product GIS	5_Pg_2010_Da.tif	Harvard Dataverse	doi:10.7910/DVN/33N0JG	http://dx.doi.org/10.7910/DVN/33N0JG	pig
pig census statistics	Sampling and extraction of predictor covariates	Random Forest models and cross-validation	Post-processing	pig areal-weighted product GIS	6_Pg_2010_Aw.tif	Harvard Dataverse	doi:10.7910/DVN/33N0JG	http://dx.doi.org/10.7910/DVN/33N0JG	pig
pig census statistics	Sampling and extraction of predictor covariates	Random Forest models and cross-validation	Post-processing	pig areal-weighted prediction status GIS	7_Pg_2010_Ps.tif	Harvard Dataverse	doi:10.7910/DVN/33N0JG	http://dx.doi.org/10.7910/DVN/33N0JG	pig
pig census statistics	Sampling and extraction of predictor covariates	Random Forest models and cross-validation	Post-processing	pig area per pixel GIS	8_Areakm.tif	Harvard Dataverse	doi:10.7910/DVN/33N0JG	http://dx.doi.org/10.7910/DVN/33N0JG	pig
duck census statistics	Sampling and extraction of predictor covariates	Random Forest models and cross-validation	Post-processing	duck metadata report	1_Dk_2010_Metadata.html	Harvard Dataverse	doi:10.7910/DVN/ICHCBH	http://dx.doi.org/10.7910/DVN/ICHCBH	duck
duck census statistics	Sampling and extraction of predictor covariates	Random Forest models and cross-validation	Post-processing	duck dasymetric product	2_Dk_2010_Da.png	Harvard Dataverse	doi:10.7910/DVN/ICHCBH	http://dx.doi.org/10.7910/DVN/ICHCBH	duck
duck census statistics	Sampling and extraction of predictor covariates	Random Forest models and cross-validation	Post-processing	duck areal-weighted product	3_Dk_2010_Aw.png	Harvard Dataverse	doi:10.7910/DVN/ICHCBH	http://dx.doi.org/10.7910/DVN/ICHCBH	duck
duck census statistics	Sampling and extraction of predictor covariates	Random Forest models and cross-validation	Post-processing	duck areal-weighted product prediction status	4_Dk_2010_Ps.png	Harvard Dataverse	doi:10.7910/DVN/ICHCBH	http://dx.doi.org/10.7910/DVN/ICHCBH	duck
duck census statistics	Sampling and extraction of predictor covariates	Random Forest models and cross-validation	Post-processing	duck dasymetric product GIS	5_Dk_2010_Da.tif	Harvard Dataverse	doi:10.7910/DVN/ICHCBH	http://dx.doi.org/10.7910/DVN/ICHCBH	duck
duck census statistics	Sampling and extraction of predictor covariates	Random Forest models and cross-validation	Post-processing	duck areal-weighted product GIS	6_Dk_2010_Aw.tif	Harvard Dataverse	doi:10.7910/DVN/ICHCBH	http://dx.doi.org/10.7910/DVN/ICHCBH	duck
duck census statistics	Sampling and extraction of predictor covariates	Random Forest models and cross-validation	Post-processing	duck areal-weighted prediction status GIS	7_Dk_2010_Ps.tif	Harvard Dataverse	doi:10.7910/DVN/ICHCBH	http://dx.doi.org/10.7910/DVN/ICHCBH	duck
duck census statistics	Sampling and extraction of predictor covariates	Random Forest models and cross-validation	Post-processing	duck area per pixel GIS	8_Areakm.tif	Harvard Dataverse	doi:10.7910/DVN/ICHCBH	http://dx.doi.org/10.7910/DVN/ICHCBH	duck
